# Supplementary material for: Single-cell transcriptome analysis reveals immunosuppressive landscape in overweight and obese colorectal cancer
Source: J Transl Med. 2024 Feb 4;22:134. doi: 10.1186/s12967-024-04921-5 (PMC10838453; doi:10.1186/s12967-024-04921-5)
Supplement: Supplementary file 1 — Additional file 1 Table S1. Clinical characteristics of the patients. [file 12967_2024_4921_MOESM1_ESM.xlsx]

## Sheet: Sheet1
Patient ID	Samples	Group	Age	Sex	BMI	Diagnosis	Tumor stage
P1	P1-Obese-T	Obese	47	M	29.7265	rectal adenocarcinoma	T3/T4aN0M0
P2	P2-Obese-T	Obese	68	M	27.7616	colon adenocarcinoma	T3-4N1M0
P3	P3-Obese-T	Obese	36	M	24.968	rectal adenocarcinoma	T3aN1-2M0
P4	P4-Obese-T	Obese	52	M	24.1517	rectal adenocarcinoma	T3bN0M0
P5	P5-Obese-T	Obese	65	F	28.441	rectal adenocarcinoma	T3bN0M0
P6	P6-Obese-T	Obese	68	F	25.3333	rectal adenocarcinoma	T2-3aN0
P7	P7-Obese-T	Obese	41	M	26.7299	rectal adenocarcinoma	T3cN2aM0
P8	P8-Obese-T	Obese	74	M	26.6299	rectal adenocarcinoma	T3bN0Mx
P9	P9-Obese-T	Obese	64	M	25.3906	rectal adenocarcinoma	T4aN2bM0
	P9-Obese-N
P10	P10-Obese-T	Obese	65	M	25.3069	rectal adenocarcinoma	T3bN2M0
P11	P11-Obese-T	Obese	45	F	25.0657	rectal adenocarcinoma	T3bN0-1aM0
P12	P12-Obese-T	Obese	53	F	25.3333	rectal adenocarcinoma	T3aN2bM0
P13	P13-Obese-T	Obese	43	M	25.7117	rectal adenocarcinoma	T4bN2bM0
P14	P14-Obese-T	Obese	58	F	25.6312	rectal adenocarcinoma	T3bN1bM0
P15	P15 -Obese-N	Obese	63	F	27.7671	rectal adenocarcinoma	T3aN0Mx
P16	P16-Non_obese-T	Non_obese	22	M	19.2672	colon adenocarcinoma	T3N2aM0
P17	P17-Non_obese-T	Non_obese	28	F	21.3593	colon adenocarcinoma	T3/T4aN1M0
P18	P18-Non_obese-T	Non_obese	44	M	22.8624	rectal adenocarcinoma	T3cN2M1b
P19	P19-Non_obese-T	Non_obese	52	M	21.3039	rectal adenocarcinoma	T3bN1bM0
	P19-Non_obese-N
P20	P20-Non_obese-T	Non_obese	49	M	21.3039	rectal adenocarcinoma	T4bN2M0
P21	P21-Non_obese-T	Non_obese	49	F	23.815	rectal adenocarcinoma	T3bN2Mx
P22	P22-Non_obese-T	Non_obese	59	F	21.3675	rectal adenocarcinoma	T4bN1bM1
P23	P23-Non_obese-T	Non_obese	68	M	23.6614	rectal adenocarcinoma	T4aN2bM1
P24	P24-Non_obese-T	Non_obese	36	F	19.9792	rectal adenocarcinoma	T3bN1bM0
	P24-Non_obese-N
P25	P25-Non_obese-T	Non_obese	67	M	20.3125	rectal adenocarcinoma	T4aN2bM1
P26	P26-Non_obese-T	Non_obese	73	M	23.3355	rectal adenocarcinoma	T4aN2+Mx
	P26-Non_obese-N
P27	P27-Non_obese-T	Non_obese	52	M	20.7157	rectal adenocarcinoma	T3c/T4bN2M0
P28	P28-Non_obese-T	Non_obese	35	F	19.8286	rectal adenocarcinoma	T3bN1bM0
P29	P29-Non_obese-T	Non_obese	63	F	19.3698	rectal adenocarcinoma	T4aN2bM0
P30	P30-Non_obese-T	Non_obese	33	F	19.6506	rectal adenocarcinoma	T4bN1bM1
