# Supplementary material for: Single-cell transcriptome analysis reveals immunosuppressive landscape in overweight and obese colorectal cancer
Source: J Transl Med. 2024 Feb 4;22:134. doi: 10.1186/s12967-024-04921-5 (PMC10838453; doi:10.1186/s12967-024-04921-5)
Supplement: Supplementary file 2 — Additional file 2: Table S2. Gene list of signatures for GSVA. [file 12967_2024_4921_MOESM2_ESM.xlsx]

## Sheet: Sheet1
Signature	Source	Genes
Cytotoxic	Zheng Y, Chen Z, Han Y, et al. Immune suppressive landscape in the human esophageal squamous cell carcinoma microenvironment. Nat Commun. 2020;11(1):6268. Published 2020 Dec 8. doi:10.1038/s41467-020-20019-0	PRF1	IFNG	GNLY	NKG7	GZMB	GZMA	HZMH	KLRK1	KLRKB1	KLRD1	CTSW	CST7	CX3CR1	FGFBP2	S1PR5	FCGR3A	PLAC8	C1orf21	TGFBR3	PLEK	FGR	KLRF1	SPON2	CD300A	S1PR1	FAM65B	EFHD2	STK38	C1orf162	SORL1	EMP3	ARL4C	BIN2	CCND3	FCRL6	SAMD3	TRDC	TYROBP	KLRG1
Exhausted	Zheng Y, Chen Z, Han Y, et al. Immune suppressive landscape in the human esophageal squamous cell carcinoma microenvironment. Nat Commun. 2020;11(1):6268. Published 2020 Dec 8. doi:10.1038/s41467-020-20019-0	FCRL3	CD27	PRKCH	B2M	ITM2A	TIGIT	ID3	GBP2	PDCD1	KLRK1	HSPA1A	SRGN	TNFRSF9	TMBIM6	TNFRSF1B	CADM1	ACTB	CD8A	RGS2	FAIM3	EID1	HSPB1	RNF19A	IFI16	LYST	PRF1	STAT1	UBC	CD74	IL2RG	FYN	PTPN6	HLA-DRB1	HNRNPC	UBB	CD8B	HAVCR2	IRF8	LAG3	ATP5B	STAT3	IGFLR1	MGEA5	HSPA1B	COTL1	VCAM1	HLA-DMA	PDE7B
M1_Polarization	Zhang Y, Chen H, Mo H, et al. Single-cell analyses reveal key immune cell subsets associated with response to PD-L1 blockade in triple-negative breast cancer. Cancer Cell. 2021;39(12):1578-1593.e8. doi:10.1016/j.ccell.2021.09.010	CCL11	IFNG	CCL3	CCL4	IL1B	TNF	CD80	SOCS3	CD86	TLR2	HIF1A	CSF2	IL6	CCL2	CCL8	CCL5	CD68	NOS2	HLA-DPA1	HLA-DQA1	HLA-DQB1	HLA-DRA	HLA-DRB1	IRF5	TLR4
M2_Polarization	Zhang Y, Chen H, Mo H, et al. Single-cell analyses reveal key immune cell subsets associated with response to PD-L1 blockade in triple-negative breast cancer. Cancer Cell. 2021;39(12):1578-1593.e8. doi:10.1016/j.ccell.2021.09.010	IL13	CCL17	ARG1	FABP4	IL21	IL4	IL1R2	IL10	CXCL16	IL4R	TGFB1	CCL22	CCL1	PPARG	LIF	CXCL10	TGM2	IL21R	ADA	CD163	CCL24	TLR8	MRC1	CCR2	TLR1	KLF4
Angiogenesis	Cheng S, Li Z, Gao R, et al. A pan-cancer single-cell transcriptional atlas of tumor infiltrating myeloid cells. Cell. 2021;184(3):792-809.e23. doi:10.1016/j.cell.2021.01.010	CCND2	CCNE1	CD44	CXCR4	E2F3	EDN1	EZH2	FGF18	FGFR1	FYN	HEY1	ITGAV	JAG1	JAG2	MMP9	NOTCH1	PDGFA	PTK2	SPP1	STC1	TNFAIP6	TYMP	VAV2	VCAN	VEGFA
Phagocytosis	Cheng S, Li Z, Gao R, et al. A pan-cancer single-cell transcriptional atlas of tumor infiltrating myeloid cells. Cell. 2021;184(3):792-809.e23. doi:10.1016/j.cell.2021.01.010	MRC1	CD163	MERTK	C1QB
Cell migration	Sun H, Zhang L, Wang Z, et al. Single-cell transcriptome analysis indicates fatty acid metabolism-mediated metastasis and immunosuppression in male breast cancer. Nat Commun. 2023;14(1):5590. Published 2023 Sep 11. doi:10.1038/s41467-023-41318-2	EDN1	JAG1	PODXL	TPM1	HMOX1	FURIN	LAMB1	RBPJ	THBS1	SDAD7
Proliferation	Sun Y, Wu L, Zhong Y, et al. Single-cell landscape of the ecosystem in early-relapse hepatocellular carcinoma. Cell. 2021;184(2):404-421.e16. doi:10.1016/j.cell.2020.11.041	MCM5	PCNA	TYMS	FEN1	MCM2	MCM4	RRM1	UNG	GINS2	MCM6	CDCA7	DTL	PRIM1	UHRF1	MLF1IP	HELLS	RFC2	RPA2	NASP	RAD51AP1	GMNN	WDR76	SLBP	CCNE2	UBR7	POLD3	MSH2	ATAD2	RAD51	RRM2	CDC45	CDC6	EXO1	TIPIN	DSCC1	BLM	CASP8AP2	USP1	CLSPN	POLA1	CHAF1B	BRIP1	E2F8	HMGB2	CDK1	NUSAP1	UBE2C	BIRC5
Glycolysis	Wu Y, Yang S, Ma J, et al. Spatiotemporal Immune Landscape of Colorectal Cancer Liver Metastasis at Single-Cell Level.聽Cancer Discov. 2022;12(1):134-153. doi:10.1158/2159-8290.CD-21-0316	HK3	HK1	HK2	HKDC1	GCK	GPI	PFKM	PFKP	PFKL	FBP1	FBP2	ALDOC	ALDOA	ALDOB	TPI1	GAPDH	GAPDHS	PGK2	PGK1	PGAM1	PGAM2	PGAM4	ENO3	ENO2	ENO1	ENO4	PKM	PKLR	PDHA2	PDHA1	PDHB	DLAT	DLD	LDHAL6A	LDHAL6B	LDHA	LDHB	LDHC	ADH1A	ADH1B	ADH1C	ADH7	ADH4	ADH5	ADH6	AKR1A1	ALDH2	ALDH3A2
Antigen processing and presentation	https://www.gsea-msigdb.org/gsea/msigdb/human/geneset/KEGG_ANTIGEN_PROCESSING_AND_PRESENTATION.html	B2M	CALR	CANX	CD4	CD74	CD8A	CD8B	CIITA	CREB1	CTSB	CTSL	CTSS	HLA-A	HLA-B	HLA-C	HLA-DMA	HLA-DMB	HLA-DOA	HLA-DOB	HLA-DPA1	HLA-DPB1	HLA-DQA1	HLA-DQA2	HLA-DQB1	HLA-DRA	HLA-DRB1	HLA-DRB3	HLA-DRB4	HLA-DRB5	HLA-E	HLA-F	HLA-G	HSP90AA1	HSP90AB1	HSPA1A	HSPA1B	HSPA1L	HSPA2	HSPA4	HSPA5	HSPA6	HSPA8	IFI30	IFNA1	IFNA10	IFNA13	IFNA14	IFNA16
Hypoxia	https://www.gsea-msigdb.org/gsea/msigdb/human/geneset/HALLMARK_HYPOXIA	ACKR3	ADM	ADORA2B	AK4	AKAP12	ALDOA	ALDOB	ALDOC	AMPD3	ANGPTL4	ANKZF1	ANXA2	ATF3	ATP7A	B3GALT6	B4GALNT2	BCAN	BCL2	BGN	BHLHE40	BNIP3L	BRS3	BTG1	CA12	CASP6	CAV1	CAVIN1	CAVIN3	CCN1	CCN2	CCN5	CCNG2	CDKN1A	CDKN1B	CDKN1C	CHST2	CHST3	CITED2	COL5A1	CP	CSRP2	CXCR4	DCN	DDIT3	DDIT4	DPYSL4	DTNA	DUSP1
TGF_beta_signaling	https://www.gsea-msigdb.org/gsea/msigdb/human/geneset/HALLMARK_TGF_BETA_SIGNALING	ACVR1	APC	ARID4B	BCAR3	BMP2	BMPR1A	BMPR2	CDH1	CDK9	CDKN1C	CTNNB1	ENG	FKBP1A	FNTA	FURIN	HDAC1	HIPK2	ID1	ID2	ID3	IFNGR2	JUNB	KLF10	LEFTY2	LTBP2	MAP3K7	NCOR2	NOG	PMEPA1	PPM1A	PPP1CA	PPP1R15A	RAB31	RHOA	SERPINE1	SKI	SKIL	SLC20A1	SMAD1	SMAD3	SMAD6	SMAD7	SMURF1	SMURF2	SPTBN1	TGFB1	TGFBR1	TGIF1
[truncated: 152 more columns]
